# Supplementary material for: Influence of the Synthetic Cannabinoid Agonist on Normal and Inflamed Cartilage: An In Vitro Study
Source: Biomolecules. 2023 Oct 10;13(10):1502. doi: 10.3390/biom13101502 (PMC10604475; doi:10.3390/biom13101502)
Supplement: Supplementary file 1 [file biomolecules-13-01502-s001.zip]

Archive with 1 entries (1 files):
- biomolecules-2603577-supplementary.pdf
